# Supplementary material for: A streamlined search technology for identification of synergistic drug combinations
Source: Sci Rep. 2015 Sep 29;5:14508. doi: 10.1038/srep14508 (PMC4586442; doi:10.1038/srep14508)
Supplement: Supplementary Dataset 1 [file srep14508-s2.xls]

## Sheet: Iteration 1_10-Drug
Data used to generate regression models
	Combination	1	2	3	4	5	6	7	8	9	10	11	12	13	14	15	16	17	18	19	20	21	22	23	24	25	26	27	28	29	30	31	32	33	34	35	36	37	38	39	40	41	42	43	44	45	46	47	48
	axitinib	1	1	1	1	1	1	1	1	1	1	1	1	1	1	1	1	1	1	1	1	1	1	1	1	1	1	1	1	1	1	1	1	-1	-1	-1	-1	-1	-1	-1	-1	-1	-1	-1	-1	-1	-1	-1	-1
	erlotinib	1	1	1	1	1	1	1	1	1	1	1	1	1	1	1	1	-1	-1	-1	-1	-1	-1	-1	-1	-1	-1	-1	-1	-1	-1	-1	-1	1	1	1	1	1	1	1	1	1	1	1	1	1	1	1	1
	RAPTA-C	1	1	1	1	1	1	1	1	-1	-1	-1	-1	-1	-1	-1	-1	1	1	1	1	1	1	1	1	-1	-1	-1	-1	-1	-1	-1	-1	1	1	1	1	1	1	1	1	-1	-1	-1	-1	-1	-1	-1	-1
	BEZ-235	1	1	1	1	-1	-1	-1	-1	1	1	1	1	-1	-1	-1	-1	1	1	1	1	-1	-1	-1	-1	1	1	1	1	-1	-1	-1	-1	1	1	1	1	-1	-1	-1	-1	1	1	1	1	-1	-1	-1	-1
	volasertib	1	1	-1	-1	1	1	-1	-1	1	1	-1	-1	1	1	-1	-1	1	1	-1	-1	1	1	-1	-1	1	1	-1	-1	1	1	-1	-1	1	1	-1	-1	1	1	-1	-1	1	1	-1	-1	1	1	-1	-1
	dasatinib	1	-1	1	-1	1	-1	1	-1	1	-1	1	-1	1	-1	1	-1	1	-1	1	-1	1	-1	1	-1	1	-1	1	-1	1	-1	1	-1	1	-1	1	-1	1	-1	1	-1	1	-1	1	-1	1	-1	1	-1
	VX-680	1	1	-1	-1	-1	-1	1	1	-1	-1	1	1	1	1	-1	-1	-1	-1	1	1	1	1	-1	-1	1	1	-1	-1	-1	-1	1	1	-1	-1	1	1	1	1	-1	-1	1	1	-1	-1	-1	-1	1	1
	U-104	1	-1	1	-1	1	-1	1	-1	-1	1	-1	1	-1	1	-1	1	-1	1	-1	1	-1	1	-1	1	1	-1	1	-1	1	-1	1	-1	-1	1	-1	1	-1	1	-1	1	1	-1	1	-1	1	-1	1	-1
	AZD4547	1	-1	1	-1	-1	1	-1	1	1	-1	1	-1	-1	1	-1	1	1	-1	1	-1	-1	1	-1	1	1	-1	1	-1	-1	1	-1	1	-1	1	-1	1	1	-1	1	-1	-1	1	-1	1	1	-1	1	-1
	crenolanib	1	-1	-1	1	1	-1	-1	1	1	-1	-1	1	1	-1	-1	1	-1	1	1	-1	-1	1	1	-1	-1	1	1	-1	-1	1	1	-1	-1	1	1	-1	-1	1	1	-1	-1	1	1	-1	-1	1	1	-1
	Trial 1	11.5455	5.25288	0.165169	30.9861	15.1297	37.3947	2.27936	47.6683	20.2334	23.702	0.132136	7.94472	32.5552	1.56912	10.0094	38.5674	14.9315	39.8062	9.24958	44.4971	40.1989	30.9479	51.732	48.7829	0.280865	23.031	7.02165	53.663	40.6554	63.4055	42.2001	51.0825	2.86132	1.03569	18.309	0.245758	5.81042	51.6442	53.3536	53.2943	0.64707	33.1886	71.717	21.1126	0.64707	84.4801	17.6254	47.7929
		11.3968	3.10397	0.198206	31.9771	16.3024	42.7628	1.94902	48.0317	23.0579	19.0277	0.132136	6.01222	26.097	1.2553	8.32461	47.1728	14.948	42.8123	9.62947	37.0809	35.1609	31.0357	52.873	48.3616	0.228202	26.77	8.97016	49.0462	38.0222	56.1556	38.7244	49.5202	2.94909	0.737274	21.0474	0.263314	5.3189	50.9596	54.3521	52.3991	0.451444	31.1265	73.3015	21.865	0.722312	86.8678	14.695	47.5522
		10.67	3.32103	0.181688	28.2277	14.9149	45.5211	1.89947	44.431	20.5142	27.534	0.181688	7.44921	24.6931	1.30485	9.99284	49.2375	19.4902	44.9761	9.38171	44.8604	36.1615	28.701	53.6805	54.488	0.38619	30.8602	7.14453	49.1691	36.7583	58.5957	38.584	51.4511	3.24751	0.649504	17.993	0.17554	5.65243	47.519	51.3783	39.9005	0.692213	28.8257	76.0799	24.5887	0.872792	92.3812	15.6284	46.3333
[truncated: 43 more columns]

## Sheet: Iteration 2_7-Drug
Data used to generate regression models
	Combinations	1	2	3	4	5	6	7	8	9	10	11	12	13	14	15	16	17	18	19	20	21	22	23	24	25	26	27	28	29	30	31	32	33	34	35	36	37	38	39	40	41	42	43	44	45	46	47	48
	axitinib	1	1	1	1	1	1	1	1	1	1	1	1	1	1	1	1	-1	-1	-1	-1	-1	-1	-1	-1	-1	-1	-1	-1	-1	-1	-1	-1	-1	-1	-1	0	0	0	1	1	1	-1	-1	-1	0	0	0	1
	erlotinib	1	1	1	1	1	1	1	1	-1	-1	-1	-1	-1	-1	-1	-1	1	1	1	1	1	1	1	1	-1	-1	-1	-1	-1	-1	-1	-1	-1	0	1	-1	0	1	-1	0	1	-1	0	1	-1	0	1	-1
	BEZ-235	1	1	1	1	-1	-1	-1	-1	1	1	1	1	-1	-1	-1	-1	1	1	1	1	-1	-1	-1	-1	1	1	1	1	-1	-1	-1	-1	-1	0	1	0	1	-1	1	-1	0	0	1	-1	-1	0	1	1
	dasatinib	1	1	-1	-1	1	1	-1	-1	1	1	-1	-1	1	1	-1	-1	1	1	-1	-1	1	1	-1	-1	1	1	-1	-1	1	1	-1	-1	-1	0	1	-1	0	1	0	1	-1	1	-1	0	0	1	-1	1
	VX-680	1	-1	1	-1	1	-1	1	-1	1	-1	1	-1	1	-1	1	-1	1	-1	1	-1	1	-1	1	-1	1	-1	1	-1	1	-1	1	-1	-1	0	1	0	1	-1	-1	0	1	1	-1	0	1	-1	0	0
	U-104	1	1	-1	-1	-1	-1	1	1	-1	-1	1	1	1	1	-1	-1	-1	-1	1	1	1	1	-1	-1	1	1	-1	-1	-1	-1	1	1	-1	0	1	1	-1	0	1	-1	0	-1	0	1	0	1	-1	0
	AZD4547	1	-1	1	-1	1	-1	1	-1	-1	1	-1	1	-1	1	-1	1	-1	1	-1	1	-1	1	-1	1	1	-1	1	-1	1	-1	1	-1	-1	0	1	1	-1	0	0	1	-1	0	1	-1	1	-1	0	-1
	Trial 1	0.223526	2.81641	0.178821	33.4989	3.27836	14.2609	0.506655	48.8178	7.57004	22.6207	45.3904	62.7359	45.2712	51.0381	81.5418	91.0938	3.38267	2.25015	62.274	22.5659	4.31223	2.65153	55.5845	68.4793	1.06061	53.0865	38.9496	65.3673	24.743	73.4475	51.3281	73.3916	97.0298	1.04666	0.0418648	24.0173	0.418664	7.48011	20.7064	1.9734	4.8906	5.80581	36.5937	53.1246	12.7556	1.2441	17.6605	12.6126
		0.119214	2.08623	0.298032	32.5005	3.27836	12.9346	0.312935	46.1504	7.79356	19.7894	45.8971	58.7274	32.1131	47.9684	84.9096	88.933	2.20545	2.22034	66.968	26.0827	5.34493	3.25162	53.8261	70.0842	0.962925	52.8771	41.7965	69.0794	23.4312	70.4889	43.8759	70.8099	94.4882	0.683815	0.0558208	21.2123	0.488441	7.43825	20.7064	1.8447	4.3472	5.79151	37.2086	52.4668	10.439	0.815102	21.0353	13.1274
		0.119214	2.04153	0.253328	30.8166	3.636	11.9958	0.53646	44.2281	6.3332	15.3636	47.0445	62.0207	54.9573	55.5832	81.5716	89.4546	2.38426	2.42897	67.1766	20.9192	5.88919	4.38201	57.2871	65.9394	1.11643	49.3883	39.7172	63.4693	19.5795	72.6241	52.9609	69.7911	99.7807	1.54905	0.0976887	24.1708	0.627994	6.76838	16.4307	2.288	3.7895	5.99171	36.4364	55.4698	11.9119	1.4157	19.3479	11.7689
[truncated: 2 more columns]

## Sheet: Iteration 2_4-Drug
Data used to generate regression models
	Combination	1	2	3	4	5	6	7	8	9	10	11	12	13	14	15	16	17	18	19	20	21	22	23	24	25
	Erlotinib	1	1	1	1	1	1	1	1	-1	-1	-1	-1	-1	-1	-1	-1	-1	-1	-1	0	0	0	1	1	1
	BEZ-235	1	1	1	1	-1	-1	-1	-1	1	1	1	1	-1	-1	-1	-1	-1	0	1	-1	0	1	-1	0	1
	Dasatinib	1	1	-1	-1	1	1	-1	-1	1	1	-1	-1	1	1	-1	-1	-1	0	1	0	1	-1	1	-1	0
	AZD4547	1	-1	1	-1	1	-1	1	-1	1	-1	1	-1	1	-1	1	-1	-1	1	0	0	-1	1	1	0	-1
	Trial 1	0.297566	16.9612	4.7881	35.789	1.59603	22.3715	23.1289	51.4247	0.838593	21.0189	19.7746	35.4103	5.8431	26.4292	63.1921	93.5708	100.415	2.92155	2.78629	8.67644	23.4384	5.24201	0.753166		24.0108
		0.486926	15.284	4.22002	35.7078	1.0009	24.1028	26.862	47.0965	1.02795	18.422	17.1506	36.9522	6.49234	29.0803	72.1731	93.7331	98.927	1.73129	2.38053	0.753166	23.3179	8.16429	0.421774	16.4792	26.7825
		0.513979	18.3679	5.68079	34.5717	0.513979	27.9982	27.9982	49.0712	0.946799	18.963	17.2858	38.3859	7.70965	27.5924	68.6835	90.5951	93.5708	2.54283	2.65104	1.44607	24.4627	7.04961	0.391642	15.7562	28.56
	Trial 2	1.03817	46.5472	32.2917	62.4916	14.8598	71.1224	70.766	87.1133	6.19803	45.7879	55.9372	63.7622	38.6757	61.314	78.0641	101.679	107.257	27.3023	10.7381	37.7853	41.6658	26.0069	13.3458	41.8484	50.4616
		0.898714	44.1919	32.7721	61.9493	14.147	72.3155	70.3166	81.3181	7.32917	49.6462	54.3257	59.7025	36.5219	63.0029	93.6987	103.879	100.795	26.6515	12.0862	34.5288	41.9245	27.7417	14.1828	41.6658	43.3854
		1.02267	46.3457	34.2906	60.6167	14.6273	74.8412	68.4727	86.0906	7.79402	46.2063	54.2327	62.6621	38.9081	65.947	91.1265	105.413	100.95	25.3499	13.3413	35.1831	37.8919	29.8417	13.9545	41.3158	45.9572
	Combinations with re-arranged order (smallest to largerst effect) and repeated data included
	Er	1	-1	1	1	-1	-1	0	1	0	-1	0	1	1	1	-1	-1	1	-1	-1	1	1	1	-1	-1	-1
	BEZ	1	1	-1	1	1	0	1	-1	-1	-1	0	0	1	1	1	1	1	1	-1	-1	-1	-1	-1	-1	-1
	Das	1	1	1	-1	1	0	-1	1	0	1	1	-1	1	0	1	-1	-1	-1	1	1	-1	-1	-1	-1	-1
	AZD	1	1	1	1	0	1	1	1	0	1	-1	0	-1	-1	-1	1	-1	-1	-1	-1	1	-1	1	-1	-1
	Avg	3.43984	19.9889	20.4719	24.5472	24.5804	26.4346	27.8634	28.5851	35.8324	38.0352	40.4941	41.61	45.695	46.6014	47.2135	54.8319	61.6859	62.0161	67.4081	72.7597	73.4634	78.621	87.6298	103.657	103.001
	SD	2.24658	8.09094	6.54694	8.5225	9.65051	0.994103	1.92031	16.1744	1.72264	1.31574	2.25729	0.270656	1.30555	3.58181	2.11716	0.958358	0.964808	1.34915	5.70385	1.89878	4.27127	5.61567	8.38331	1.87704	3.6866
	SEM	0.648531	2.33565	2.67278	2.46023	3.21684	0.573945	1.10869	6.60315	0.994568	0.759645	1.30325	0.156263	0.753758	2.06796	1.22234	0.553308	0.557032	0.550789	2.32859	1.09626	1.74374	1.87189	4.84011	1.08371	2.12846
	Modeling_trial 2	1.03817	6.19803	14.8598	32.2917	10.7381	27.3023	26.0069	13.3458	37.7853	38.6757	41.6658	41.8484	46.5472	50.4616	45.7879	55.9372	62.4916	63.7622	61.314	71.1224	70.766	87.1133	78.0641	101.679	107.257
		0.898714	7.32917	14.147	32.7721	12.0862	26.6515	27.7417	14.1828	34.5288	36.5219	41.9245	41.6658	44.1919	43.3854	49.6462	54.3257	61.9493	59.7025	63.0029	72.3155	70.3166	81.3181	93.6987	103.879	100.795
		1.02267	7.79402	14.6273	34.2906	13.3413	25.3499	29.8417	13.9545	35.1831	38.9081	37.8919	41.3158	46.3457	45.9572	46.2063	54.2327	60.6167	62.6621	65.947	74.8412	68.4727	86.0906	91.1265	105.413	100.95
	Repeating best drug combinations and single drugs after reduction of erlotinib dose
		6.44903	27.6691	25.8628	31.3318	31.1411			43.1533
		7.27671	27.7474	27.8563	30.7817	34.2144			44.1212														75.6945
		6.20396	25.8656	25.4781	32.1719	33.7151			42.7531														77.0195
																							77.0665
		3.17641	24.7835		13.7006	29.0297
		4.28885	25.1639		20.3152	27.6041													61.585	77.1797		79.3362	80.2024
		4.24519	23.0473		22.7779	29.354													62.0614	66.7545		74.8648	72.1835
		2.4348	21.6243		14.3264														62.3232	70.2507		77.0242	70.9003
		2.35584	22.2857		16.3534
		1.88773	20.3594		13.4533

## Sheet: Iteration 3_4-Drug AxErDasAZD
Data used to generate regression models
	Combination	1	2	3	4	5	6	7	8	9	10	11	12	13	14	15	16	17	18	19	20	21	22	23	24	25
	axitinib	1	1	1	1	1	1	1	1	-1	-1	-1	-1	-1	-1	-1	-1	-1	-1	-1	0	0	0	1	1	1
	erlotinib	1	1	1	1	-1	-1	-1	-1	1	1	1	1	-1	-1	-1	-1	-1	0	1	-1	0	1	-1	0	1
	dasatinib	1	1	-1	-1	1	1	-1	-1	1	1	-1	-1	1	1	-1	-1	-1	0	1	0	1	-1	1	-1	0
	AZD4547	1	-1	1	-1	1	-1	1	-1	1	-1	1	-1	1	-1	1	-1	-1	1	0	0	-1	1	1	0	-1
	Trial 1	4.01469	9.83294	23.2551	13.975	27.9071	42.8241	43.7421	33.668	6.64218	48.8007	31.5883	42.8736	34.0222	82.2755	80.8076	114.13	110.154	7.99232	5.78354	40.0379	23.6997	34.3731	36.2665	33.9477	14.6942
		3.06372	7.48481	22.1394	12.992	28.1079	50.6626	45.5163	38.9845	7.95238	46.4021	35.7678	45.0435	35.6805	81.6329	75.91	104.701	110.095	7.48111	7.52879	45.2393	19.744	27.5418	23.1144	28.5619	12.0541
		2.56565	7.95356	20.5235	15.0431	26.764	55.4232	47.1359	42.3902	7.71936	47.6311	38.6438	45.9067	33.7204	80.3585	94.4495	83.0849	113.031	6.67722	10.7998	43.6477	28.2102	29.3685	16.4532	23.7168	13.4764
	Trial 2	14.9644	18.3867	32.5208	29.0679	32.9934	42.2094	40.3383	61.1242	33.7993	47.1542	53.1228	36.4739	49.4107	68.8345	94.8702	97.0648	98.764	35.6964	32.1692	53.2555	25.8281	37.1968	33.5165	39.5826	23.7666
		12.8382	17.4471	29.6372	28.5375	33.0701	44.2677	42.6814	61.9669	33.4172	46.2353	53.5521	39.8532	51.1287	71.9395	96.1107	105.648	103.018	35.5019	23.6654	49.2017	27.2389	39.7749	31.2395	38.9694	19.9765
		15.4656	18.9622	30.6613	29.1266	31.7322	44.8166	38.0308	55.9695	34.4264	44.1053	52.6726	40.0359	51.1553	67.9754	97.2678	94.8759	98.9152	32.8621	29.9861	51.5461	29.414	39.4332	31.4342	37.9637	20.3155
	Combinations with re-arranged order and repeated data included
	Ax	1	1	1	0	-1	1	1	1	1	-1	-1	0	1	1	1	-1	-1	0	-1	-1	1	-1	-1	-1	-1
	Er	1	1	1	0	1	1	1	-1	-1	1	0	1	0	-1	1	1	-1	-1	1	-1	-1	1	-1	-1	-1
	Das	1	1	0	1	1	-1	-1	1	1	1	0	-1	-1	-1	1	1	1	0	-1	1	-1	-1	-1	-1	-1
	AZD	1	-1	-1	-1	0	-1	1	1	1	1	1	1	0	1	-1	-1	1	0	1	-1	-1	-1	1	-1	-1
	Avg	9.75315	19.7596	26.4434	27.4937	28.6069	28.9107	30.9398	32.0634	32.5986	33.881	34.6868	38.8017	38.8386	40.3502	43.7646	45.8316	50.5649	51.3344	53.1158	66.9913	70.203	70.5236	82.6054	99.1962	100.232
	SD	4.47343	3.13497	4.16324	1.80647	4.41648	0.324484	1.46185	1.26221	0.751284	0.509555	1.58321	1.40027	0.817323	2.32536	1.37453	1.564	0.999675	2.03515	0.439816	4.50255	6.97248	6.1522	8.28342	5.69355	2.41371
	SEM	1.0544	0.809445	1.38775	1.04297	2.54986	0.187341	0.844002	0.728735	0.433754	0.294192	0.914068	0.808449	0.471882	1.34255	0.793586	0.902976	0.577162	1.175	0.253928	1.29977	2.01278	1.77599	2.39122	3.28717	1.39356
	Modeling_trial 2	14.9644	18.3867	23.7666	25.8281	32.1692	29.0679	32.5208	33.5165	32.9934	33.7993	35.6964	37.1968	39.5826	40.3383	42.2094	47.1542	49.4107	53.2555	53.1228	68.8345	61.1242	36.4739	94.8702	97.0648	98.764
		12.8382	17.4471	19.9765	27.2389	23.6654	28.5375	29.6372	31.2395	33.0701	33.4172	35.5019	39.7749	38.9694	42.6814	44.2677	46.2353	51.1287	49.2017	53.5521	71.9395	61.9669	39.8532	96.1107	105.648	103.018
		15.4656	18.9622	20.3155	29.414	29.9861	29.1266	30.6613	31.4342	31.7322	34.4264	32.8621	39.4332	37.9637	38.0308	44.8166	44.1053	51.1553	51.5461	52.6726	67.9754	55.9695	40.0359	97.2678	94.8759	98.9152
		8.57546	21.8808																		61.5667	74.3755	68.5145	78.7021
		8.6981	21.8295																		63.5196	74.8219	69.2352	79.4574
		8.46828	20.2674																		64.5011	73.24	65.3624	80.9392
		7.95268	21.1071																		64.0701	71.1094	66.1083	78.1175
		8.68675	19.4948																		64.4128	71.0438	59.6724	76.7472
		9.84089	18.5691																		62.8916	70.6265	64.3232	77.828
	Repeating best drug combinations and single drugs after reduction of erlotinib dose
		17.7682	23.7044
		16.61	24.2739																				75.6945
		14.6244	24.4445																				77.0195
																							77.0665
		4.84651	15.6996	30.6223																	77.1797	71.7975	80.2024	79.3362
		5.37041	14.5485	28.1342																	66.7545	77.0775	72.1835	74.8648
		5.09708	15.7781	30.689																	70.2507	79.2829	70.9003	77.0242
		6.15856		29.756
		5.20053		28.108
		4.39067		26.6228
