# Supplementary material for: A streamlined search technology for identification of synergistic drug combinations
Source: Sci Rep. 2015 Sep 29;5:14508. doi: 10.1038/srep14508 (PMC4586442; doi:10.1038/srep14508)
Supplement: Supplementary Dataset 2 [file srep14508-s3.xls]

## Sheet: Overview Proliferation
		I	II	axitinib	erlotinib	dasatinib	AZD4547
	Ax	16	16	16	0	0	0
	Er	20	20	0	20	0	0
	Das	0.2	0.2	0	0	0.2	0
	AZD	12.5	0	0	0	0	12.5
786-O	Avg	8.81923	20.1331	73.7083	70.5236	66.1274	78.113
	N	15	12	9	12	9	9
	SEM	1.10799	0.984923	0.995369	1.77599	1.61346	0.593035
ECRF24	Avg	11.7362	19.9402	81.4553	78.6584	64.7799	66.3359
	N	14	9	6	6	6	6
	SEM	0.99183	0.726782	1.24841	1.33125	1.31255	1.31011
HDFa	Avg	60.1514	70.7031	91.3765	83.1174	89.5238	82.0348
	N	9	6	3	3	3	3
	SEM	1.30953	0.671211	1.28906	1.33657	2.51984	1.68808

## Sheet: Migration_786-O and ECRF24
			I	II	axitinib	erlotinib	dasatinib	AZD4547
	Ax		16	16	16	0	0	0			ttest
	Er		20	20	0	20	0	0
	Das		0.2	0.2	0	0	0.2	0			Combination	I	II
	AZD		12.5	0	0	0	0	12.5
786-O											AX	0.00035169	0.000149812
	Avg		-5.98935	-11.179	62.7566	67.1104	17.1763	62.5966			ER	6.21232e-07	7.05479e-08
	SD		12.0466	8.52948	29.4536	10.793	24.398	7.84265			DAS	0.0636175	0.0228049
	N		6	6	6	6	6	6			AZD	3.7432e-07	2.40282e-08
	SEM		4.91801	3.48215	12.0244	4.40623	9.96044	3.20175
											combination II is significant vs all single drug effects
		CTRL (% CTRL average)
	Trial 1	144.68	-4.30698	3.70846	42.8397	52.0332	-13.0042	59.6287
		119.444	-7.47139	-7.85404	41.597	62.8485	-0.832922	58.2448
		143.28	-7.32328	-14.3936	25.6484	59.8437	3.14402	51.9175
	Trial 2	65.007	-15.9197	-10.6591	82.1658	81.6473	47.8766	70.4622
		63.358	-17.1753	-19.115	89.6802	73.1999	25.6948	62.5378
		64.2311	16.2606	-18.7608	94.6085	73.0896	40.1794	72.7885
		ttest vs CTRL	0.000103935	5.91689e-05	0.0972469	0.0818969	0.00240425	0.0494163
ECRF24
	Avg		21.1817	30.4691	56.3237	85.9104	55.4507	81.5449
	SD		18.0644	11.7389	20.8084	17.4214	15.3776	21.4263
	N		9	9	9	9	9	9
	SEM		6.02146	3.91295	6.93615	5.80715	5.12588	7.14209
		CTRL (% CTRL average)
	Trial 1	102.968	22.4134	26.2973	45.9054	83.9964	43.9063	95.259
		103.746	15.6697	17.5209	42.1794	57.9033	47.0232	85.0046
		110.124	10.1388	25.2764	18.1312	65.5049	63.1857	87.5869
	Trial 2	55.9338	-3.17254	34.1498	48.2341	113.128	60.8053	69.2608
		54.0481	23.6347	24.5091	54.3693	82.7156	21.3865	43.3664
		45.9531	-2.96378	16.2201	62.8007	105.606	66.3468	53.5919
	Trial 3	138.553	38.1049	35.7837	69.6932	93.4453	65.683	103.864
		144.039	42.9477	42.333	84.3352	89.1536	62.2941	99.9273
		144.635	43.8627	52.1321	81.2647	81.7404	68.4257	96.0428
		ttest vs CTRL	5.47739e-05	0.000117065	0.00977836	0.342669	0.00620749	0.236222

## Sheet: Apoptosis_786-O and ECRF24
			I	II	axitinib	erlotinib	dasatinib	AZD4547	sunitinib
	Ax	0	16	16	16	0	0	0			ttest
	Er	0	20	20	0	20	0	0
	Das	0	0.2	0.2	0	0	0.2	0			Combination	I	II
	AZD	0	12.5	0	0	0	0	12.5
786-O											AX	0.0860386	0.121543
	Avg	1.46	72.895	62.85	38.26	6.97	5.175	9.975	19.4		ER	0.0130257	0.00914251
	SD	0.0848528	10.6561	7.48119	11.0874	1.38593	3.81131	9.85			DAS	0.0136782	0.0104307
	N	2	2	2	2	2	2	2			AZD	0.025579	0.0262871
	SEM	0.06	7.535	5.29	7.84	0.98	2.695	6.965
		CTRL
	Trial 1	1.4	65.36	57.56	46.1	7.95	7.87	16.94	19.4
	Trial 2	1.52	80.43	68.14	30.42	5.99	2.48	3.01
	Trial 3	22.74	64.91	59.48	75.06	45.55	24.36	65.64	96.12	*not included- high apoptosis in controls
		ttest vs CTRL	0.0109445	0.00734458	0.0425164	0.0303157	0.302087	0.346034
ECRF24
	Avg	1.705	47.57	24.69	37.875	6.925	9.02	56.785	75.515
	SD	1.37886	2.5173	2.37588	2.72236	1.97283	3.35169	21.1354	6.62559
	N	2	2	2	2	2	2	2	2
	SEM	0.975	1.78	1.68	1.925	1.395	2.37	14.945	4.685
		CTRL
	Trial 1	0.73	45.79	26.37	35.95	5.53	11.39	71.73	80.2
	Trial 2	2.68	49.35	23.01	39.8	8.32	6.65	41.84	70.83
		ttest vs CTRL	0.00195235	0.00706608	0.0035402	0.0918882	0.103949	0.0666302	0.0041771

## Sheet: Data 786-O Proliferation
786-O Proliferation
		I	II						ttest
	Ax	16	16	16	0	0	0
	Er	20	20	0	20	0	0		Combination	I	II
	Das	0.2	0.2	0	0	0.2	0
	AZD	12.5	0	0	0	0	12.5		AX	5.4287e-22	2.78256e-19
									ER	2.31374e-21	1.40858e-17
	Avg	8.81923	20.1331	73.7083	70.5236	66.1274	78.113		DAS	2.08548e-19	3.44354e-16
	SD	4.29125	3.41187	2.98611	6.1522	4.84039	1.77911		AZD	2.53083e-23	5.34583e-21
	N	15	12	9	12	9	9
	SEM	1.10799	0.984923	0.995369	1.77599	1.61346	0.593035		BOTH combinations significant vs all single drug effects
	Trial 1	8.57546	21.8808	74.3755	68.5145	61.5667	78.7021
		8.6981	21.8295	74.8219	69.2352	63.5196	79.4574
		8.46828	20.2674	73.24	65.3624	64.5011	80.9392
	Trial 2	7.95268	21.1071	71.1094	66.1083	64.0701	78.1175
		8.68675	19.4948	71.0438	59.6724	64.4128	76.7472
		9.84089	18.5691	70.6265	64.3232	62.8916	77.828
	**Reduced erlotinib dose
	Trial 1	17.7682	23.7044	71.7975	75.6945	77.1797	79.3362
		16.61	24.2739	77.0775	77.0195	66.7545	74.8648
		14.6244	24.4445	79.2829	77.0665	70.2507	77.0242
	Trial 2	4.84651	15.6996		80.2024
		5.37041	14.5485		72.1835
		5.09708	15.7781		70.9003
		6.15856
		5.20053
		4.39067
	**NOT INCLUDED IN AVERAGE
	Data Modeling Trial 1	14.9644	18.3867	61.1242	36.4739	68.8345	94.8702
		12.8382	17.4471	61.9669	39.8532	71.9395	96.1107
		15.4656	18.9622	55.9695	40.0359	67.9754	97.2678
	Data Modeling Trial 2	4.01469	9.83294	33.668	42.8736	82.2755	80.8076
		3.06372	7.48481	38.9845	45.0435	81.6329	75.91
		2.56565	7.95356	42.3902	45.9067	80.3585	94.4495

## Sheet: Data HDFa Proliferation
		I	II						ttest
	Ax	16	16	16	0	0	0
	Er	20	20	0	20	0	0		Combination	I	II
	Das	0.2	0.2	0	0	0.2	0
	AZD	12.5	0	0	0	0	12.5		AX	1.56318e-07	9.19691e-07
									ER	2.78314e-06	3.13353e-05
	Avg	60.1514	70.7031	91.3765	83.1174	89.5238	82.0348		DAS	6.81304e-07	2.44037e-05
	SD	3.92858	1.64412	2.23272	2.315	4.3645	2.92384		AZD	5.29907e-06	0.000119845
	N	9	6	3	3	3	3
	SEM	1.30953	0.671211	1.28906	1.33657	2.51984	1.68808		BOTH Combos significant vs all single drug effects
	Trial 1	55.9901	69.3223
		56.8885	70.0569
		54.8152	68.7443
	Trial 2	66.0148	70.8613
		63.4732	72.6593
		57.4832	72.5746
	**Reduced erlotinib dose
	Trial 1	61.6904		93.9166	80.511	84.7102	79.4774
		61.7731		89.7245	84.9347	90.6383	81.4047
		63.2339		90.4883	83.9065	93.2231	85.2223

## Sheet: Data ECRF24 Proliferation
		I	II						ttest
	Ax	16	16	16	0	0	0
	Er	20	20	0	20	0	0		Combination	I	II
	Das	0.2	0.2	0	0	0.2	0
	AZD	12.5	0	0	0	0	12.5		AX	4.18082e-19	9.58709e-16
									ER	1.11186e-18	2.80045e-15
	Avg	11.7362	19.9402	81.4553	78.6584	64.7799	66.3359		DAS	6.48061e-17	8.13217e-14
	SD	3.71109	2.18034	3.05797	3.26088	3.21508	3.2091		AZD	3.85835e-17	5.17316e-14
	N	14	9	6	6	6	6
	SEM	0.99183	0.726782	1.24841	1.33125	1.31255	1.31011		BOTH Combos significant vs all single drug effects
	Trial 1	9.82003	18.3987	76.473	75.2534	61.1253	67.7269
		8.04655	19.778	82.2069	78.2177	62.2648	68.2262
		6.80325	19.4806	84.3838	74.4541	62.6558	64.0211
	Trial 2	11.167	19.008
		10.5516	17.5654
		8.87656	17.8773
		8.9914
		9.87082
		8.78638
	**Reduced erlotinib dose
	Trial 1	17.4922	24.2954	83.6418	81.8681	69.1897	62.7109
		17.1612	20.9659	82.9652	80.1607	67.2224	64.2046
		16.3402	22.0926	79.0613	81.9965	66.2216	71.1258
		15.0492
		15.3507
