# Supplementary material for: A streamlined search technology for identification of synergistic drug combinations
Source: Sci Rep. 2015 Sep 29;5:14508. doi: 10.1038/srep14508 (PMC4586442; doi:10.1038/srep14508)
Supplement: Supplementary Dataset 3 [file srep14508-s4.txt]

## R code for regression analysis
## Xianting Ding, 2015-05-07

## choose where your data file is stored on your computer
setwd("E:\Data analysis")
library(MASS)

## load raw data from a CSV file
dat=read.csv("EPFL data.csv", h=T)[,-1]
summary(dat)

## main effect plots to visualize how individual drugs' dose change would affect readout
## First, choose the the value range for the readout that you want to visualize 
YlimtUp=110
YlimtLow=40
ylim=c(YlimtLow, YlimtUp)

dat=as.data.frame(dat)
attach(dat)
par(mfrow=c(1,4))
interaction.plot(A, rep(1, length(A)), y, legend=F, ylim=ylim, main="Main Effect A")
interaction.plot(B, rep(1, length(B)), y, legend=F, ylim=ylim, main="Main Effect B")
interaction.plot(C, rep(1, length(C)), y, legend=F, ylim=ylim, main="Main Effect C")
interaction.plot(D, rep(1, length(D)), y, legend=F, ylim=ylim, main="Main Effect D")
par(mfrow=c(1,1))
detach(dat)


## perform 2nd order regression analysis with different transformation on readout y

fun=function(y) y        
g=g0=lm(fun(y)~A+B+C+D +I(A^2)+I(B^2) +I(C^2)+I(D^2)+A*B+A*C+A*D+B*C+B*D+C*D, dat); summary(g)

fun=function(y) sqrt(y)  
g=g1=lm(fun(y)~A+B+C+D +I(A^2)+I(B^2) +I(C^2)+I(D^2)+A*B+A*C+A*D+B*C+B*D+C*D, dat); summary(g)

fun=function(y) y^(1/3)  
g=g2=lm(fun(y)~A+B+C+D +I(A^2)+I(B^2) +I(C^2)+I(D^2)+A*B+A*C+A*D+B*C+B*D+C*D, dat); summary(g)

fun=function(y) log(y)   
g=g3=lm(fun(y)~A+B+C+D +I(A^2)+I(B^2) +I(C^2)+I(D^2)+A*B+A*C+A*D+B*C+B*D+C*D, dat); summary(g)


## Check regression models' fitting efficientcy
anova(g4,g0)
par(mfrow=c(2,2)); plot(g,c(1,2,4)); boxcox(g)


## End
